# Supplementary material for: Cannabidiol Regulates CD47 Expression and Apoptosis in Jurkat Leukemic Cells Dependent upon VDAC-1 Oligomerization
Source: Pharmaceuticals (Basel). 2026 Jan 4;19(1):95. doi: 10.3390/ph19010095 (PMC12845101; doi:10.3390/ph19010095)
Supplement: Supplementary file 1 [file pharmaceuticals-19-00095-s001.zip]

Archive with 1 entries (1 files):
- pharmaceuticals-4045239-supplementary.pdf
